# Supplementary material for: Role of CD25hi CD45RA+ CD4 not Treg %T cell in mediating the effect of pyruvate fermentation to acetone on intrahepatic cholangiocarcinoma
Source: Medicine (Baltimore). 2026 Jun 26;105(26):e49498. doi: 10.1097/MD.0000000000049498 (PMC13313774; doi:10.1097/MD.0000000000049498)
Supplement: Supplementary file 1 [file medi-105-e49498-s001.xlsx]

## Sheet: gut result - 原始
id	name	pvalue
GCST90027469	GALACT.GLUCUROCAT.PWY..superpathway.of.hexuronide.and.hexuronate.degradation	0.0112752
GCST90027568	PWY.6121..5.aminoimidazole.ribonucleotide.biosynthesis.I	0.0483212
GCST90027584	PWY.6588..pyruvate.fermentation.to.acetone	0.00796722
GCST90027609	PWY.7197..pyrimidine.deoxyribonucleotide.phosphorylation	0.0459508
GCST90027620	PWY.7315..dTDP.N.acetylthomosamine.biosynthesis	0.024095
GCST90027657	k_Bacteria.p_Proteobacteria.c_Betaproteobacteria	0.0278033
GCST90027699	k_Bacteria.p_Bacteroidetes.c_Bacteroidia.o_Bacteroidales.f_Prevotellaceae.g_Paraprevotella	0.0225088
GCST90027751	k_Bacteria.p_Proteobacteria	0.0168748
GCST90027757	k_Bacteria.p_Actinobacteria.c_Actinobacteria.o_Bifidobacteriales.f_Bifidobacteriaceae.g_Bifidobacterium.s_Bifidobacterium_longum	0.039789
GCST90027828	k_Bacteria.p_Bacteroidetes.c_Bacteroidia.o_Bacteroidales.f_Bacteroidaceae.g_Bacteroides.s_Bacteroides_fragilis	0.0202245
