# Supplementary material for: Role of CD25hi CD45RA+ CD4 not Treg %T cell in mediating the effect of pyruvate fermentation to acetone on intrahepatic cholangiocarcinoma
Source: Medicine (Baltimore). 2026 Jun 26;105(26):e49498. doi: 10.1097/MD.0000000000049498 (PMC13313774; doi:10.1097/MD.0000000000049498)
Supplement: Supplementary file 2 [file medi-105-e49498-s002.xlsx]

## Sheet: immue cell 43 result
id	Trait type	Panel	Statistical trait name	Trait	pvalue
ebi-a-GCST90001477	Absolute count	TBNK	f_MONO_Trait505	HLA DR++ monocyte AC	0.0447289
ebi-a-GCST90001480	Absolute count	Treg	f_Treg_Trait503	Resting Treg AC	0.0426776
ebi-a-GCST90001492	Absolute count	Treg	f_Treg_Trait515	Secreting Treg AC	0.0392639
ebi-a-GCST90001498	Absolute count	Treg	f_Treg_Trait521	Activated & resting Treg AC	0.0394587
ebi-a-GCST90001501	Absolute count	Treg	f_Treg_Trait527	Activated & secreting Treg AC	0.049194
ebi-a-GCST90001504	Absolute count	Treg	f_Treg_Trait533	CD25hi AC	0.0204334
ebi-a-GCST90001507	Absolute count	Treg	f_Treg_Trait536	CD25hi CD45RA+ CD4 not Treg AC	0.00515249
ebi-a-GCST90001508	Relative count	Treg	f_Treg_Trait537	CD25hi CD45RA+ CD4 not Treg %CD4+	0.0275995
ebi-a-GCST90001509	Relative count	Treg	f_Treg_Trait538	CD25hi CD45RA+ CD4 not Treg %T cell	0.025766
ebi-a-GCST90001513	Absolute count	Treg	f_Treg_Trait542	CD4 Treg AC	0.0182817
ebi-a-GCST90001534	Absolute count	Maturation stages of T cell	MT_ry_Trait514	CD45RA- CD4+ AC	0.0329173
ebi-a-GCST90001542	Absolute count	Maturation stages of T cell	MT_Trait508	EM CD4+ AC	0.0459626
ebi-a-GCST90001566	Absolute count	Maturation stages of T cell	MT_Trait545	Naive DN (CD4-CD8-) AC	0.0264564
ebi-a-GCST90001590	Absolute count	TBNK	TB_ry_Trait512	CD4+ AC	0.00510027
ebi-a-GCST90001601	Absolute count	TBNK	TB_Trait507	Lymphocyte AC	0.0297096
ebi-a-GCST90001603	Absolute count	TBNK	TB_Trait509	T cell AC	0.0414422
ebi-a-GCST90001618	Absolute count	TBNK	TB_Trait536	HLA DR+ T cell AC	0.0198836
ebi-a-GCST90001622	Relative count	TBNK	TB_Trait540	NKT %T cell	0.0337478
ebi-a-GCST90001624	Absolute count	TBNK	TB_Trait542	HLA DR+ CD4+ AC	0.0165712
ebi-a-GCST90001627	Absolute count	TBNK	TB_Trait545	HLA DR+ CD8br AC	0.0293093
ebi-a-GCST90001634	Relative count	TBNK	TB_Trait552	CD8dim NKT %T cell	0.0329182
ebi-a-GCST90001635	Relative count	TBNK	TB_Trait553	CD8dim NKT %lymphocyte	0.0474282
ebi-a-GCST90001665	Relative count	Treg	Treg_Trait578	CD28+ CD45RA+ CD8dim %CD8dim	0.0368516
ebi-a-GCST90001666	Absolute count	Treg	Treg_Trait579	CD28+ CD45RA+ CD8dim AC	0.00929075
ebi-a-GCST90001690	Absolute count	Treg	Treg_Trait605	CD28+ CD45RA+ CD8br AC	0.0423472
ebi-a-GCST90001785	MFI	B cell	Bcells.trait500	CD25 on IgD- CD24-	0.0100484
ebi-a-GCST90001787	MFI	B cell	Bcells.trait502	CD25 on IgD- CD38-	0.0429815
ebi-a-GCST90001789	MFI	B cell	Bcells.trait504	CD25 on IgD- CD38dim	0.00924914
ebi-a-GCST90001793	MFI	B cell	Bcells.trait510	CD25 on sw mem	0.0363022
ebi-a-GCST90001838	MFI	Maturation stages of T cell	Blue.530.30.MT.trait10	CD3 on naive CD8br	0.0351414
ebi-a-GCST90001848	MFI	TBNK	Blue.530.30.TBNK.trait5	CD3 on NKT	0.0171497
ebi-a-GCST90001871	MFI	Maturation stages of T cell	HVEM1000_150630.trait1	HVEM on T cell	0.0312741
ebi-a-GCST90001872	MFI	Maturation stages of T cell	HVEM1000_150630.trait10	HVEM on naive CD8br	0.0124325
ebi-a-GCST90001873	MFI	Maturation stages of T cell	HVEM1000_150630.trait11	HVEM on EM CD8br	0.0104261
ebi-a-GCST90001874	MFI	Maturation stages of T cell	HVEM1000_150630.trait12	HVEM on TD CD8br	0.0234645
ebi-a-GCST90001875	MFI	Maturation stages of T cell	HVEM1000_150630.trait2	HVEM on CD4+	0.0127893
ebi-a-GCST90001876	MFI	Maturation stages of T cell	HVEM1000_150630.trait3	HVEM on CM CD4+	0.00815675
ebi-a-GCST90001877	MFI	Maturation stages of T cell	HVEM1000_150630.trait4	HVEM on naive CD4+	0.0266809
ebi-a-GCST90001880	MFI	Maturation stages of T cell	HVEM1000_150630.trait7	HVEM on CD45RA- CD4+	0.0188265
ebi-a-GCST90001881	MFI	Maturation stages of T cell	HVEM1000_150630.trait8	HVEM on CD8br	0.0122712
ebi-a-GCST90001882	MFI	Maturation stages of T cell	HVEM1000_150630.trait9	HVEM on CM CD8br	0.0472847
ebi-a-GCST90001896	MFI	Treg	Blue.585.42.Treg.trait3	CD28 on CD28+ CD45RA+ CD8br	0.0275358
ebi-a-GCST90001919	MFI	TBNK	Blue.670.LP.TBNK.trait7	CD45 on NKT	0.0425268
